# Supplementary material for: High-Speed Fluorescence Imaging Corroborates Biological Data on the Influence of Different Nozzle Types on Cell Spray Viability and Formation
Source: J Funct Biomater. 2024 May 14;15(5):126. doi: 10.3390/jfb15050126 (PMC11122036; doi:10.3390/jfb15050126)
Supplement: Supplementary file 1 [file jfb-15-00126-s001.zip]

Archive with 2 entries (2 files):
- jfb-2974102-1st proof - supple.pdf
- Movie S1.mp4
